# Supplementary material for: Prognostic Value of Mid-Region Proadrenomedullin and In Vitro Interferon Gamma Production for In-Hospital Mortality in Patients with COVID-19 Pneumonia and Respiratory Failure: An Observational Prospective Study
Source: Viruses. 2022 Jul 30;14(8):1683. doi: 10.3390/v14081683 (PMC9414973; doi:10.3390/v14081683)
Supplement: Supplementary file 1 [file viruses-14-01683-s001.zip]

Archive with 1 entries (1 files):
- viruses-1824422-supplementary.pdf
